# Supplementary material for: Inflammatory Cytokines and White Blood Cell Counts Response to Environmental Levels of Diesel Exhaust and Ozone Inhalation Exposures
Source: PLoS One. 2016 Apr 8;11(4):e0152458. doi: 10.1371/journal.pone.0152458 (PMC4825980; doi:10.1371/journal.pone.0152458)
Supplement: S2 Dataset — (XLSX) [file pone.0152458.s002.xlsx]

## Sheet: Table A
Exposure	IL-10Pre	IL-12 p70Pre	IL-13	IL-1BPre	IL-2Pre	IL-4Pre	IL-5Pre	IL-8Pre	INFgPre	TNF-aPre	IL-10Post	IL-12 p70Post	IL-13Post	IL-1BPost	IL-2Post	IL-4Post	IL-5Post	IL-8Post	INFgPost	TNF-aPost	IL-10FU	IL-12 p70FU	IL-13FU	IL-1BFU	IL-2FU	IL-4FU	IL-5FU	IL-8FU	INFgFU	TNF-aFU
Clean	0.960553	0.5912	2.24963	0.106861	0.191537	0.240866	0.630342	3.14816	0.840013	3.52246	0.88065	0.654133	2.28221	0.112614	0.256264	0.229575	0.346785	2.20118	0.561114	2.82233	0.734065	0.601152	2.09878	0.107496	0.132171	0.277902	0.413577	2.11014	0.537983	2.79239
Clean	0.89572	0.583767	1.82428	0.10056	0.129141	0.25023	0.18122	2.69045	0.980487	2.58101	0.562326	0.621191	2.40242	0.109409	0.241874	0.185258	0.224097	2.54359	1.05474	2.53748	1.79035	0.192555	0.17068	14.5168	0.0527248	0.270712	0.0993276	12.7055	0.0841223	6.55306
Clean	1.50202	0.257725	0.221749	40.3212	0.0319145	0.280886	0.0764002	2.94869	0.0927472	2.03726	1.39974	0.357993	0.279024	0.657626	0.0724793	0.217731	0.0772663	2.88819	0.0911587	1.74657	1.70668	0.367981	0.250926	3.60229	0.0483776	0.344571	0.0730128	2.77138	0.166543	2.0944
Clean	2.39995	0.229353	0.230207	0.589851	0.0501751	0.297976	0.953403	2.30847	0.0840913	1.63825	1.9104	0.256524	0.262936	1.22521	0.0250528	0.281924	0.428596	1.055	0.0513004	1.24285	2.08331	0.248618	0.261318	0.692065	0.0244935	0.429114	0.451176	1.94886	0.0794567	1.76395
Clean	1.70668	0.288254	0.219272	1.08862	0.0379157	0.336393	0.259875	1.35021	0.0730688	1.4062	1.38948	0.2923	0.195308	2.04506	0.0319142	0.21037	0.195772	2.266	0.0427049	1.56484	0.641347	0.544566	1.6492	0.123682	0.132171	0.245013	0.334541	3.13206	0.384565	3.11578
Clean	1.73098	0.220486	0.18878	0.647852	0.0319145	0.346706	0.124744	1.70904	0.13603	1.13718	1.55723	0.296777	0.260419	0.558025	0.0585702	0.260845	0.134629	1.77851	0.0809215	1.2752	1.57692	0.292164	0.165037	0.628394	0.0212545	0.279187	0.181738	2.05544	0.113943	1.3491
Clean	1.26558	0.203917	0.21279	1.72651	0.0512183	0.241751	20.3843	1.44124	0.0666247	1.52901	1.63974	0.200311	0.376767	3.65589	0.054102	0.275655	11.3023	2.58467	0.0634671	2.02221	1.65643	0.323889	0.227464	1.08862	0.00308139	0.304102	0.492465	1.46776	0.0986307	1.58459
Clean	1.50334	0.190799	0.169315	1.7034	0.0166362	0.313717	0.0983963	1.36019	0.0752537	1.74907	1.58988	0.300445	0.169315	1.73809	0.0465083	0.217749	0.0949988	1.6039	0.0350529	1.43812	1.38948	0.25264	0.230769	1.55495	0.0183717	0.497985	0.15226	1.52464	0.0390446	1.58279
Clean	2.21021	0.336516	0.220902	2.3005	0.0340232	0.558565	0.076119	1.14709	0.124847	1.46833	1.60232	0.286908	0.185989	2.22688	0.0374773	0.374341	0.076119	1.26615	0.0841703	1.47724	1.69409	0.27622	0.224175	3.21785	0.0465083	0.558565	0.0909756	1.38381	0.155186	1.55946
Clean	1.2524	0.651582	3.03059	0.140407	0.196602	0.216458	0.209605	2.47898	0.537983	2.38893	1.28144	0.849847	2.49056	0.123682	0.261713	0.226526	0.18122	2.09067	0.635598	2.38665	1.37631	0.502933	1.84433	0.14366	0.170715	0.294323	0.341454	1.98042	0.553003	1.88467
Clean	0.737633	0.690114	2.76954	0.139729	0.124636	0.277902	0.318045	2.88861	2.48405	3.02087	0.88065	0.568978	2.05605	0.153449	0.181512	0.159305	0.233862	2.05051	2.6379	2.9446	1.96712	0.79565	2.08808	0.252838	0.224181	0.249184	0.415384	3.41464	2.93097	4.18931
Clean	0.599954	0.327078	2.25591	0.153925	0.152714	0.15604	0.0914058	3.6407	0.255058	1.4204	0.513523	0.304239	2.40218	0.138188	0.1287	0.17563	0.0780617	1.15699	0.335679	1.43882	0.57916	0.433822	1.86813	0.171749	0.0732266	0.183193	0.147638	1.30398	0.347306	1.54362
Clean	0.678626	0.558238	1.84813	0.100034	0.216175	0.201358	0.163463	1.98858	0.751957	1.49731	0.8069	0.544843	1.29856	0.0949072	0.15762	0.224684	0.143889	2.04505	0.514116	1.44343	0.643556	0.562082	2.23516	0.0994622	0.160085	0.30917	0.224817	1.76842	0.399577	1.50965
Clean	0.463824	0.345366	1.63112	0.102901	0.0784242	0.21297	0.442752	1.46132	0.488663	1.54362	0.472255	0.263189	1.4485	0.117413	0.0934288	0.347567	0.374746	1.38865	0.292424	1.61954	0.42773	0.313967	2.13193	0.119762	0.192824	0.257385	0.337412	1.37538	0.244328	1.64129
Clean	0.778331	0.327078	1.90826	0.116242	0.160085	0.277523	0.236401	1.86513	0.212897	2.07783	0.680161	0.408965	1.67016	0.120939	0.074259	0.225665	0.201972	1.44002	0.30366	2.0414	2.09198	0.329483	0.225818	2.19026	0.0446593	0.425024	0.375311	1.58081	0.0736133	2.2938
DE	1.13801	0.631278	2.32579	0.121055	0.201701	0.333559	0.42625	3.00079	0.836296	3.66242	0.806403	0.456946	1.59843	0.0986897	0.161906	0.206539	0.303412	1.91505	0.632157	3.12736	1.09588	0.515672	1.91842	0.115195	0.229453	0.212472	0.345031	3.16426	0.840013	3.64375
DE	0.875018	0.672059	1.6492	0.119094	0.252648	0.241901	0.116569	1.16931	1.21537	2.10496	0.726939	0.45464	1.62885	0.162525	0.231217	0.17771	0.103353	1.54252	1.07847	2.02365	0.845151	0.415963	2.15242	0.091909	0.136752	0.199685	0.105415	2.37512	0.521636	2.14343
DE	1.33695	0.252512	0.171281	0.58507	0.0592042	0.299695	0.105409	3.3082	0.0748871	1.80256	1.54932	0.276154	0.24391	0.240555	0.0399151	0.229131	0.0969948	3.17598	0.0623227	1.54523	1.64798	0.251212	0.169713	0.787226	0.0567572	0.449184	0.115939	2.84016	0.0786905	1.84306
DE	1.98429	0.255116	0.192012	0.741857	0.0329497	0.247268	1.85645	1.77734	0.0623227	1.76588	1.59888	0.240312	0.22855	0.522085	0.0367518	0.437163	0.880755	1.58519	0.0988589	1.46274	1.59665	0.17864	0.196887	0.920965	0.0361146	0.380422	0.343142	1.44341	0.0764029	1.61888
DE	0.56068	0.470854	1.92894	0.0974478	0.112852	0.270363	0.400965	2.84996	0.730483	2.51231	0.718062	0.90216	2.08808	0.119094	0.194909	0.278985	0.334541	3.45514	0.635598	2.29325	0.764568	0.578825	1.92894	0.103069	0.0758352	0.195803	0.47291	3.34586	0.628719	2.87997
DE	1.64008	0.31244	0.168151	0.362444	0.0259271	0.350231	0.105409	2.05544	0.104857	1.46567	1.59665	0.26954	0.179176	0.751894	0.0519481	0.313504	0.125733	2.27127	0.088001	1.39574	1.52172	0.243446	0.208391	0.721859	0.035581	0.339671	0.109208	2.11857	0.0967461	1.4909
DE	1.5816	0.315554	0.325623	1.63449	0.0790784	0.437029	0.239726	1.94923	0.0998139	1.57561	1.10553	0.224742	0.164863	1.46519	0.0183717	0.23872	0.15226	2.0995	0.0513004	1.42747	1.95337	0.2896	0.310922	2.17808	0.0455812	0.513897	0.246998	1.80283	0.0945201	1.64762
DE	1.42588	0.209974	0.275128	7.55479	0.0361708	0.397834	0.138282	1.26256	0.0547694	1.77636	1.56093	0.228484	0.254338	2.1174	0.0555592	0.447371	0.0916421	1.47417	0.0655673	1.58818	1.63141	0.31279	0.384537	2.36222	0.0465083	0.356088	0.0730128	1.25536	0.0796775	1.62057
DE	1.76144	0.313864	0.310076	2.04597	0.0253121	0.467785	0.126125	1.33438	0.0842878	1.40799	1.4138	0.308461	0.18783	2.47476	0.0373245	0.506194	0.0729732	1.45039	0.0865187	1.35587	1.35326	0.315554	0.198449	3.10012	0.0432862	0.482168	0.11742	1.13908	0.0830407	1.40975
DE	1.09188	0.7689	2.00289	0.132985	0.20512	0.324448	0.135955	2.48688	0.65289	2.40946	0.962557	0.45742	1.90152	0.113796	0.134446	0.253803	0.128532	1.96033	0.433449	1.68798	1.05418	0.618676	2.35858	0.0962095	0.1571	0.352006	0.294861	1.47363	0.464045	2.41174
DE	0.941354	0.649035	2.33671	0.140407	0.229453	0.453456	0.215219	2.65202	1.5219	3.63908	0.876894	0.806415	2.46847	0.269184	0.215463	0.539403	0.22897	2.44739	1.16255	3.50148	1.20711	1.1806	3.09932	0.178151	0.281927	0.31429	0.331927	2.74487	4.5498	4.1987
DE	0.404535	0.252455	1.65061	0.125071	0.110172	0.188899	0.0610828	1.54144	0.174865	1.43422	0.429105	0.362243	1.87815	0.117413	0.0912467	0.189852	0.0797029	1.18574	0.163306	1.31946	0.46663	0.327078	1.78839	0.138188	0.0826453	0.218815	0.108133	1.62369	0.246464	1.41579
DE	0.770435	0.52586	1.81821	0.140594	0.17504	0.272467	0.255001	2.20502	0.890188	1.43422	0.424984	0.398441	1.63112	0.106357	0.139396	0.239463	0.164103	2.32898	0.680558	1.1333	0.729661	0.382805	1.5633	0.141196	0.0815849	0.153275	0.207308	1.96402	0.602709	1.37749
DE	0.660277	0.226978	1.4485	0.0699734	0.0923362	0.319483	0.230256	1.11444	0.550223	1.70511	0.449856	0.243366	1.50566	0.0994622	0.087997	0.250392	0.204637	0.897323	0.349643	1.34997	0.943009	0.294606	2.08068	0.10983	0.147841	0.191762	0.62577	1.43736	0.461007	1.89779
DE	0.593995	0.301018	1.4485	0.110992	0.216175	0.276511	0.171169	2.65421	0.225329	1.83338	1.88899	0.308658	0.230769	2.44917	0.0423775	0.386051	0.183953	2.54802	0.0350529	1.69101	0.813279	0.424897	1.11665	0.140594	0.138198	0.182244	0.21334	1.84974	0.382755	2.08417
O3	3.23026	1.46465	3.62324	2.67708	0.538581	2.49024	0.748002	4.09949	0.605147	8.76909	2.77841	1.60132	3.51144	2.45156	0.756366	2.14391	0.632351	2.94563	0.423502	4.53731	2.6131	1.4376	3.65833	2.61618	0.652086	2.88988	0.495782	11.925	0.339956	5.75888
O3	1.39722	1.6203	4.38388	2.73624	0.632925	2.59027	0.792231	4.16529	0.505606	4.57515	1.94712	1.81367	3.92225	2.48383	0.534436	2.65963	0.875104	12.3317	0.291513	6.31005	2.2498	1.70995	3.49735	2.31678	0.727086	2.19716	0.563127	2.37049	0.361718	4.17792
O3	1.27431	0.243446	0.155796	0.477531	0.0259271	0.260621	0.0629391	2.69567	0.0623227	1.78326	1.38796	0.230626	0.195259	0.248248	0.0110729	0.316973	0.0525993	2.96808	0.0392049	1.63825	1.28604	0.247322	0.105189	0.756923	0.0186035	0.367945	0.101646	2.67612	0.104039	1.64987
O3	1.4285	0.313208	0.214522	0.461981	0.0454664	0.34602	0.367289	1.76557	0.0883223	1.51611	1.61244	0.17864	0.109286	0.472969	0.0443921	0.360843	0.236268	1.59581	0.063045	1.15467	1.63218	0.214202	0.21171	0.312108	0.0244935	0.392963	0.399074	2.01214	0.0191436	1.29077
O3	2.68897	0.964038	2.73148	3.76675	0.552782	2.44049	0.466734	4.05821	0.315252	2.84751	2.56046	1.3193	2.26591	2.18078	0.261015	1.96118	0.68147	3.42115	0.254934	4.70626	3.26066	1.39819	3.07989	2.67973	0.49527	2.67873	0.529037	2.09999	0.268943	3.95872
O3	1.30169	0.235735	0.223434	0.332844	0.0667054	0.416409	0.129706	2.12907	0.0991637	1.06336	1.69935	0.191944	0.240465	0.505112	0.0592042	0.301415	0.148984	2.1244	0.0756441	1.08278	1.91301	0.372034	0.15427	0.756923	0.0371889	0.203249	0.158336	2.23984	0.0718785	1.45402
O3	2.00948	0.256524	0.200026	1.90203	0.0319142	0.325013	0.251575	1.89655	0.0431696	1.38498	1.35728	0.208758	0.214405	1.92571	0.00861125	0.386051	0.149117	2.15266	0.0368101	1.16134	2.09634	0.242375	0.227464	1.35481	0.0323329	0.359393	0.18479	1.39291	0.116754	1.463
O3	1.26558	0.237294	0.176827	1.23589	0.0401292	0.389411	0.0799057	1.13197	0.0320454	1.43279	1.3013	0.282885	0.230769	2.67556	0.00944196	0.396146	0.0923101	1.42937	0.0813544	1.32859	1.54855	0.362198	0.2391	1.66887	0.041925	0.211841	0.135995	1.15332	0.0945201	1.68558
O3	2.12689	0.342174	0.209574	3.03506	0.0828323	0.578429	0.0669388	1.45861	0.103984	1.5774	1.67315	0.207544	0.235756	1.62307	0.057518	0.551373	0.0604777	1.16401	0.0639903	1.15271	1.40159	0.203917	0.196877	1.77294	0.0451196	0.558565	0.132964	1.22033	0.0431696	1.22544
O3	0.941354	0.695296	2.00289	0.0834674	0.176554	0.29758	0.196886	2.12442	0.307149	3.00006	0.987613	0.556735	2.0135	0.168878	0.170001	0.36721	0.191373	3.17098	0.399491	2.96077	0.912757	0.666923	2.82595	0.237469	0.160299	0.384987	0.192159	3.41329	0.659844	3.44792
O3	0.643556	0.367353	2.43374	0.111573	0.117043	0.176573	0.070511	1.83797	0.321858	1.67239	0.414046	0.238861	2.65669	0.143005	0.104519	0.232548	0.0657558	1.76842	0.202688	1.32251	0.598462	0.246384	1.79832	0.125663	0.0869201	0.194633	0.0908402	2.00678	0.259385	1.4742
O3	0.649625	0.577527	1.66038	0.118	0.147841	0.217839	0.588667	2.00587	0.735354	1.44343	0.605925	0.375915	1.40125	0.118	0.141798	0.221747	0.379916	2.06785	0.653491	1.12729	0.670967	0.460912	1.35435	0.187322	0.0227232	0.219791	0.322942	1.94948	0.634682	1.39893
O3	0.476485	0.246384	1.50566	0.0892615	0.119355	0.209088	0.379177	1.30662	0.283514	1.41887	0.58212	0.386265	1.72906	0.0809007	0.0858464	0.288695	0.235716	1.16309	0.294662	1.29662	0.675561	0.318864	1.73892	0.100034	0.13106	0.263402	0.498432	1.42583	0.326449	1.45727
O3	3.05348	0.457273	1.15251	0.168039	0.229365	0.204251	0.264043	7.82272	0.312726	3.79619	1.63164	0.533431	1.98903	0.332053	0.101162	0.248399	0.199978	3.63125	0.279085	3.17094	2.22782	0.323889	0.235756	1.98519	0.0298452	0.310505	0.303466	1.81686	0.0455163	2.38008
DE+O3	0.949984	0.958628	0.661796	0.530064	2.42144	2.41341	0.104487	0.163228	0.140238	0.196602	0.341632	0.305343	0.266965	0.289752	3.10638	2.03886	1.27086	0.840013	3.78044	3.12736	0.759159	0.564071	1.89742	0.104329	0.17491	0.271436	0.250311	2.65997	1.03507	3.29673
DE+O3	0.779046	0.644777	0.669489	0.482535	2.00289	1.43834	22.8751	0.437042	0.0930956	0.120177	0.216458	0.174907	0.0813531	0.0952053	3.66488	1.12695	0.843734	0.442201	2.11401	1.95382	0.660285	0.67463	1.75174	0.110048	0.0958469	0.191947	0.132315	2.62951	0.47667	1.83712
DE+O3	2.72206	2.31462	1.29372	0.994345	2.39705	1.38389	1.95314	1.59159	0.247277	0.269939	2.01899	1.24426	0.622608	0.325993	4.01803	2.63794	0.377202	0.148211	5.96094	2.8993	2.71004	1.25318	2.28156	1.98435	0.186219	2.04749	0.421738	2.64256	0.184427	4.03508
DE+O3	1.54932	4.34449	0.252512	0.172671	0.190394	0.226814	0.623548	0.59944	0.0472587	0.0598203	0.280886	0.414599	0.421824	0.395302	1.90428	2.02151	0.119808	0.130862	1.48508	1.12164	2.31688	0.27086	0.185564	0.533038	0.0314009	0.225862	0.984298	1.74437	0.271318	1.50061
DE+O3	0.863784	0.705295	0.616165	0.579643	1.97113	2.35915	0.106227	0.121714	0.212	0.44868	0.312046	0.260985	0.6583	0.395443	2.45396	5.60644	0.684341	0.622625	3.11346	2.76093	0.684625	0.564251	2.40883	0.108514	0.120498	0.223948	0.462408	2.6751	0.60834	2.88593
DE+O3	1.54537	1.60849	0.237016	0.172671	0.190394	0.206737	0.697015	0.477531	0.046106	0.0573663	0.355531	0.322188	0.131704	0.0842949	1.74908	2.04725	0.125735	0.0872157	1.3491	1.18967	1.57692	0.255116	0.179176	0.523693	0.0240215	0.299695	0.159383	1.93127	0.0864319	1.22077
DE+O3	1.68152	1.39755	0.24749	0.237294	0.117434	0.182918	1.89021	1.61167	0.0465083	0.00653589	0.397834	0.468189	0.199189	0.212161	1.52556	1.61129	0.0921922	0.0714419	1.71094	1.40443	1.65225	0.269604	0.156083	2.05708	0.0609882	0.318548	0.244264	1.77107	0.0791207	1.55587
DE+O3	1.35728	1.74455	0.280213	0.213635	0.264667	0.237426	1.72651	1.50991	0.0194394	0.0474404	0.255501	0.389411	0.103916	0.106011	1.49617	1.62794	0.0736133	0.0498348	1.5792	1.31103	1.41778	0.246208	0.21279	5.27397	0.0169788	0.381024	0.0949988	1.33842	0.0968635	1.64582
DE+O3	1.66478	7.21152	0.2923	0.270923	0.166343	0.166343	2.33749	1.92571	0.00629157	0.0319142	0.28507	0.450827	0.108121	0.0526034	1.24996	1.53935	0.112455	0.0841703	1.46656	1.22196	1.41778	0.264347	0.158991	1.8431	0.0507418	0.384374	0.0876686	0.936992	0.0634671	1.41152
DE+O3	1.07994	1.06605	0.503766	0.628752	1.74143	2.0135	0.096828	0.158321	0.252648	0.114306	0.290975	0.304231	0.114458	0.157486	1.69022	1.91505	0.726904	0.49259	2.77858	2.21825	1.06605	0.67463	2.33671	0.101186	0.170001	0.222481	0.189804	1.78056	0.293437	2.77397
DE+O3	1.10787	0.751964	0.803721	0.646489	2.62382	2.98491	0.148613	0.13031	0.261713	0.132171	0.323315	0.256535	0.309423	0.204817	3.58088	2.84063	0.766532	0.499003	3.58308	2.9192	1.04628	0.684942	3.11081	0.175286	0.173269	0.22349	0.453607	3.37552	0.384565	3.66709
DE+O3	0.698632	0.472255	0.377634	0.320503	2.83962	2.03985	0.156367	0.152097	0.146628	0.138198	0.266419	0.222725	0.0802518	0.0863454	1.28903	2.14368	0.272477	0.176814	1.52817	1.37443	0.619411	0.348722	2.32883	0.132799	0.18516	0.187946	0.0647101	1.5245	0.174865	1.51582
DE+O3	0.701722	0.723431	0.494018	0.426678	1.28932	1.90826	0.102901	0.166189	0.0934288	0.1287	0.206183	0.319483	0.211997	0.197325	2.1135	2.2151	0.399577	0.718824	1.34081	1.28141	0.593995	0.315597	1.26167	0.129819	0.150273	0.250392	0.190721	1.80453	0.428808	1.12729
DE+O3	0.49777	0.449856	0.260108	0.281909	1.76857	1.2068	0.0971805	0.116242	0.0572352	0.114742	0.209088	0.229594	0.320781	0.262648	1.49778	1.31629	0.385147	0.290189	1.32556	1.17996	0.698632	0.278761	1.4675	0.116242	0.0631114	0.274488	0.516935	2.57913	0.354328	1.90881
DE+O3	0.704814	0.74372	0.481067	0.340349	1.78839	1.60198	0.130414	0.167422	0.0562707	0.11131	0.272467	0.251389	0.329441	0.260559	2.6737	2.48941	0.433726	0.169057	2.12701	1.91196	0.463824	0.379355	1.28932	0.115657	0.119355	0.221747	0.249465	1.61205	0.198643	1.79419

## Sheet: Table B
Sample	Subject#	Exp	Neutrophils (Absolute).x10E3.uL	Lymphs (Absolute).x10E3.uL	Monocytes(Absolute).x10E3.uL
Pre	1	Clean	3.5	2.6	0.7
Pre	2	Clean	2.6	2.6	0.7
Pre	3	Clean	1.8	1.6	0.5
Pre	4	Clean	4	1.7	0.6
Pre	5	Clean	3.5	1.8	0.5
Pre	6	Clean	3.5	3.1	0.8
Pre	7	Clean	3.1	1.8	0.4
Pre	8	Clean	3.3	2.2	0.2
Pre	9	Clean	3.1	2.2	0.7
Pre	10	Clean	4.3	1.8	0.6
Pre	11	Clean	2.9	1.5	0.9
Pre	12	Clean	3.5	2.5	0.6
Pre	13	Clean	2.3	1.1	0.4
Pre	14	Clean	2.8	1.4	0.5
Pre	15	Clean	3.6	2.2	0.7
Post	1	Clean	6	1.6	0.5
Post	2	Clean	3	2.7	0.7
Post	3	Clean	2.1	1.6	0.5
Post	4	Clean	4.8	1.5	0.6
Post	5	Clean	3.2	1.5	0.4
Post	6	Clean	4.2	2.7	0.7
Post	7	Clean	3.2	2.2	0.4
Post	8	Clean	4.6	2	0.3
Post	9	Clean	3.1	2.2	0.7
Post	10	Clean	5.9	1.3	0.5
Post	11	Clean	6.4	1.3	0.7
Post	12	Clean	3.6	2.5	0.7
Post	13	Clean	2.9	0.8	0.4
Post	14	Clean	2.3	1.9	0.4
Post	15	Clean	2.5	2.3	0.7
FU	1	Clean	4.5	2.2	0.7
FU	2	Clean	2.8	2.3	0.6
FU	3	Clean	1.5	1.6	0.4
FU	4	Clean	3.7	1.9	0.5
FU	5	Clean	3	1.5	0.4
FU	6	Clean	4	2.4	0.9
FU	7	Clean	3.1	2.2	0.5
FU	8	Clean	3.2	2	0.2
FU	9	Clean	4	2.3	0.8
FU	10	Clean	4.9	1.3	0.5
FU	11	Clean	2.9	1.2	1
FU	12	Clean	3	2.5	0.6
FU	13	Clean	2.2	0.9	0.4
FU	14	Clean	4.6	1.5	0.5
FU	15	Clean	3.9	1.7	0.8
Pre	1	DE	3.9	2.2	0.6
Pre	2	DE	3.1	2.3	0.6
Pre	3	DE	1.9	1.1	0.5
Pre	4	DE	3.2	1.7	0.5
Pre	5	DE	3.3	1.7	0.5
Pre	6	DE	3.6	3	0.8
Pre	7	DE	3.4	2.5	0.4
Pre	8	DE	2.8	1.9	0.2
Pre	9	DE	2.3	2.1	0.6
Pre	10	DE	3.5	2	0.4
Pre	11	DE	3.7	1.4	0.7
Pre	12	DE	3.2	2.7	0.4
Pre	13	DE	2.1	1.2	0.4
Pre	14	DE	2.7	1.6	0.5
Pre	15	DE	2.4	2.1	0.5
Post	1	DE	6.5	1.7	0.7
Post	2	DE	3.6	2.4	0.6
Post	3	DE	2.2	1.1	0.5
Post	4	DE	3.6	1.5	0.5
Post	5	DE	4.3	1.4	0.4
Post	6	DE	3.4	2.6	0.6
Post	7	DE	3.4	2.4	0.5
Post	8	DE	3.2	2.1	0.3
Post	9	DE	3.1	1.9	0.5
Post	10	DE	5.8	1.3	0.5
Post	11	DE	6.3	1.3	0.9
Post	12	DE	1.9	3	0.5
Post	13	DE	2.3	1	0.4
Post	14	DE	3.7	1.2	0.5
Post	15	DE	4.4	2.1	0.8
FU	1	DE	4.2	1.9	0.8
FU	2	DE	3.2	2.6	0.5
FU	3	DE	1.9	1.4	0.5
FU	4	DE	2.4	1.7	0.5
FU	5	DE	3.6	1.5	0.5
FU	6	DE	4	2.9	0.8
FU	7	DE	3.4	2.2	0.5
FU	8	DE	2.8	2	0.3
FU	9	DE	2.5	2.3	0.6
FU	10	DE	3.6	1.8	0.5
FU	11	DE	3.9	1.3	0.7
FU	12	DE	2.3	2.9	0.5
FU	13	DE	2.1	1	0.4
FU	14	DE	4.2	1.5	0.7
FU	15	DE	3	1.9	0.6
Pre	1	DE+OZ	3	1.5	0.7
Pre	2	DE+OZ	2.1	2.4	0.5
Pre	3	DE+OZ	1.7	1.6	0.5
Pre	4	DE+OZ	2.4	1.7	0.7
Pre	5	DE+OZ	3.2	1.8	0.3
Pre	6	DE+OZ	3.2	2.5	0.7
Pre	7	DE+OZ	3.4	2.5	0.7
Pre	8	DE+OZ	3.2	2.3	0.3
Pre	9	DE+OZ	2.6	2	0.7
Pre	10	DE+OZ	3.8	1.5	0.5
Pre	11	DE+OZ	2.6	1.5	0.6
Pre	12	DE+OZ	2.4	3.1	0.5
Pre	13	DE+OZ	2.1	1	0.5
Pre	14	DE+OZ	2.7	1.4	0.4
Pre	15	DE+OZ	3	1.7	0.7
Post	1	DE+OZ	5	1.6	0.6
Post	2	DE+OZ	3.4	2.5	0.5
Post	3	DE+OZ	1.9	1.7	0.5
Post	4	DE+OZ	3.2	1.2	0.6
Post	5	DE+OZ	3.7	1.5	0.4
Post	6	DE+OZ	3.8	3	0.8
Post	7	DE+OZ	3.9	2.1	0.4
Post	8	DE+OZ	3.9	2.1	0.3
Post	9	DE+OZ	6.4	2.2	0.7
Post	10	DE+OZ	4	1.2	0.3
Post	11	DE+OZ	3.6	1.4	0.5
Post	12	DE+OZ	2.8	2.8	0.5
Post	13	DE+OZ	3.3	0.8	0.4
Post	14	DE+OZ	2.3	2.1	0.4
Post	15	DE+OZ	2.3	2.3	0.6
FU	1	DE+OZ	3.1	1.9	0.8
FU	2	DE+OZ	2.6	2.4	0.6
FU	3	DE+OZ	1.9	1.5	0.5
FU	4	DE+OZ	3.2	1.3	0.6
FU	5	DE+OZ	3.3	1.6	0.5
FU	6	DE+OZ	3.5	2.3	0.6
FU	7	DE+OZ	3	2	0.4
FU	8	DE+OZ	2.6	1.8	0.2
FU	9	DE+OZ	3.9	2	0.8
FU	10	DE+OZ	3.3	1.5	0.3
FU	11	DE+OZ	2.7	1.5	0.7
FU	12	DE+OZ	2.6	2.5	0.6
FU	13	DE+OZ	1.8	0.8	0.5
FU	14	DE+OZ	2.4	2.1	0.5
FU	15	DE+OZ	2.8	1.8	0.6
Pre	1	O3	6.1	2.1	1.1
Pre	2	O3	2.1	2.1	0.5
Pre	3	O3	2	1.6	0.4
Pre	4	O3	2.2	1.5	0.4
Pre	5	O3	3.1	1.5	0.4
Pre	6	O3	3.7	2.4	0.9
Pre	7	O3	2.9	2	0.3
Pre	8	O3	2.8	1.8	0.2
Pre	9	O3	3.1	2.3	0.6
Pre	10	O3	5.1	2.5	0.6
Pre	11	O3	4.1	1.2	0.9
Pre	12	O3	2.5	2.6	0.5
Pre	13	O3	1.4	1.1	0.4
Pre	14	O3	1.9	1.9	0.5
Pre	15	O3	3.7	1.5	0.9
Post	1	O3	6.8	1.6	1
Post	2	O3	3.4	2.1	0.5
Post	3	O3	2.4	1.6	0.6
Post	4	O3	2.8	2.1	0.5
Post	5	O3	3.3	1.5	0.4
Post	6	O3	3.6	3	0.9
Post	7	O3	3.5	2.1	0.4
Post	8	O3	3.6	1.9	0.2
Post	9	O3	3	2	0.6
Post	10	O3	4.6	1.4	0.4
Post	11	O3	4.7	1.3	0.9
Post	12	O3	2.2	2.5	0.5
Post	13	O3	2.1	1.1	0.3
Post	14	O3	3.9	1.6	0.5
Post	15	O3	2.9	1.9	1
FU	1	O3	4.2	1.9	0.8
FU	2	O3	2	2.2	0.5
FU	3	O3	1.7	1.7	0.5
FU	4	O3	2.3	1.6	0.5
FU	5	O3	3	1.5	0.6
FU	6	O3	3.8	2.3	1
FU	7	O3	3	2.4	0.5
FU	8	O3	3.1	1.7	0.2
FU	9	O3	2.8	2.5	0.6
FU	10	O3	3.7	1.9	0.5
FU	11	O3	3.1	1.3	0.7
FU	12	O3	1.9	2.9	0.5
FU	13	O3	1.8	1.2	0.5
FU	14	O3	1.9	1.6	0.4
FU	15	O3	2.1	1.4	0.5
